# Supplementary material for: The AST-120 Recovers Uremic Toxin-Induced Cognitive Deficit via NLRP3 Inflammasome Pathway in Astrocytes and Microglia
Source: Biomedicines. 2021 Sep 17;9(9):1252. doi: 10.3390/biomedicines9091252 (PMC8467651; doi:10.3390/biomedicines9091252)
Supplement: Supplementary file 1 [file biomedicines-09-01252-s001.zip]

Archive with 1 entries (1 files):
- biomedicines-1326219-supplementary.pdf
